# Supplementary material for: Comparison of standardized uptake value of 18F-FDG-PET-CT with 21-gene recurrence score in estrogen receptor-positive, HER2-negative breast cancer
Source: PLoS One. 2017 Apr 18;12(4):e0175048. doi: 10.1371/journal.pone.0175048 (PMC5395149; doi:10.1371/journal.pone.0175048)
Supplement: S1 File — (XLS) [file pone.0175048.s005.xls]

## Sheet: RAW data
Coding	Age	SUV	Oncotype DX score	ER score	PR score	pT (Maximum diameter of invasive tumor / Maximum diameter of invasive and in situ carcinoma)	ER exprssion	PR expression	T stage	N stsge	Stage	AJCC stage	CTx yes no
1	33	2.3	10	10.9	10	0.9	3	3	1	0	1	1.1	0
2	40	5.9	29	7.8	7	2	3	2	1	0	1	1.1	1
3	47	14.19	31	9.7	5.7	2.7	3	0	2	0	2	2.1	1
4	53	9.15	71	10.6	3.7	2	3	0	1	1	2	2.1	1
5	52	11.44	28	9.9	7.4	0.7	3	2	1	0	1	1.1	1
6	43	1.65	16	9.5	8.7	1.1	3	3	1	0	1	1.1	0
7	64	6.92	17	9.8	8.3	1.9	3	0	1	0	1	1.1	0
8	43	11.1	45	8.9	3.7	2.2	3	0	2	0	2	2.1	1
9	48	2.98	26	7.8	9.1	1	3	3	1	0	1	1.1	1
10	58	7.41	35	8.6	5.7	2.1	3	2	2	0	2	2.1	1
11	57	6.9	31	9.5	5.2	2.7	3	1	2	0	2	2.1	1
12	52	7.12	23	12	7.8	1.8	3	3	1	0	1	1.1	1
13	46	5.2	34	10.2	5.7	1.8	3	1	1	0	1	1.1	1
14	40	2.1	15	9.5	8.5	1.5	3	3	1	0	1	1.1	0
15	54	2.5	24	9.1	6.1	4	3	2	2	0	2	2.1	1
16	52	1.8	13	9.4	8.9	1.5	3	3	1	0	1	1.1	0
17	44	4.36	5	11	9.9	3.8	3	3	2	0	2	2.1	0
18	41	8.9	19	8.7	9.2	2.2	3	3	2	0	2	2.1	0
19	57	4.92	32	11.1	3.9	1.7	3	0	1	0	1	1.1	1
20	48	4.95	13	10.7	6.8	1.9	3	2	1	0	1	1.1	0
21	28	2.28	23	8.3	7.8	1.3	3	2	1	0	1	1.1	0
22	39	2.4	5	10.6	9.5	0.6	3	3	1	0	1	1.1	0
23	60	9.5	28	11.9	4.8	2.3	3	0	2	0	2	2.1	1
24	38	5.4	30	8.4	7.6	2	3	3	1	0	1	1.1	1
25	41	13.5	34	9.5	5.8	1.4	3	1	1	0	1	1.1	0
26	48	3.07	25	8.9	8.4	2	3	2	1	0	1	1.1	0
27	50	2.73	8	10.6	8.9	1.6	3	3	1	0	1	1.1	0
28	48	2	20	8.9	7.5	1.1	3	3	1	0	1	1.1	0
29	47	2.2	15	9.5	9.6	4	3	0	2	0	2	2.1	0
30	56	3.2	14	11.5	7.4	1.3	3	1	1	0	1	1.1	0
31	43	2.3	20	9.8	6.2	0.6	3	0	1	0	1	1.1	0
32	44	3.36	16	10.4	8.6	1.8	3	3	1	0	1	1.1	0
33	38	1.75	15	9.5	7.1	0.9	3	3	1	0	1	1.1	0
34	41	6.68	39	8.5	4.3	2.5	3	1	2	0	2	2.1	1
35	49	9.24	24	9.9	7.8	2.5	3	3	2	0	2	2.1	1
36	40	8.2463	12	9.4	7.4	1.7	3	2	1	0	1	1.1	0
37	51	1.48	19	9.2	8.8	1.2	3	3	1	0	1	1.1	0
38	60	1.41	16	10.3	6.7	1.1	3	2	1	0	1	1.1	0
39	48	3.73	14	10.9	8.8	1	3	3	1	0	1	1.1	0
40	50	1.9	23	10.3	7.8	0.8	3	2	1	0	1	1.1	0
41	45	2.1	15	9.1	8	1.5	3	3	1	0	1	1.1	0
42	39	2.83	12	10	9.7	0.6	3	3	1	0	1	1.1	0
43	47	9.3	25	9.2	5.8	1.8	3	1	1	0	1	1.1	1
44	45	3.8	23	10.4	8.9	1	3	2	1	1	2	2.1	1
45	47	2.7	15	9	10	2.6	3	3	2	1	2	2.2	0
46	41	5	15	9.6	7.7	1.7	3	2	1	0	1	1.1	0
47	49	5.44	20	9.3	7.9	2.8	3	3	2	0	2	2.1	0
48	61	4.5	21	11.8	7.3	2.6	3	2	2	0	2	2.1	0
49	44	5.5	12	10.2	9.2	1.5	3	3	1	0	1	1.1	0
50	45	2.68	11	11.2	6.9	0.8	3	0	1	0	1	1.1	0
51	45	2.2	18	9.9	7.7	1.8	3	2	1	1	2	2.1	0
52	54	9.4	30	8.3	5.1	1.9	3	1	1	0	1	1.1	1
53	40	1.8	11	9.8	8.4	1.2	3	2	1	0	1	1.1	0
54	31	5.94	27	7.9	7.9	1.8	3	2	1	0	1	1.1	1
55	65	6.2	9	11.6	7.6	1.8	3	2	1	0	1	1.1	0
56	50	2.3	11	10.3	7.8	1.6	3	3	1	0	1	1.1	0
57	45	2.99	20	10	7.7	1.8	3	1	1	0	1	1.1	0
58	41	1.92	9	8.5	9.7	1.6	3	3	1	0	1	1.1	0
59	33	3.3	8	10.2	9.4	1.1	3	3	1	0	1	1.1	0
60	67	6.46	7	12.5	8.6	2	3	2	1	0	1	1.1	0
61	52	5	15	10.4	9.3	1.5	3	3	1	0	1	1.1	0
62	71	11.25	28	11.5	6.3	2.5	3	1	2	0	2	2.1	1
63	55	2.37	8	10.5	10	1.5	3	3	1	0	1	1.1	0
64	48	3.75	16	9	7.4	1.7	3	2	1	1m	1	1.2	0
65	43	2.8	22	8.8	8.4	1.7	3	3	1	0	1	1.1	1
66	64	1.2	18	8.9	8	0.9	3	2	1	0	1	1.1	0
67	50	3.38	9	10.9	8.7	1.3	3	3	1	0	1	1.1	0
68	47	1.76	15	8.7	8.7	1	3	3	1	1	2	2.1	0
69	50	1.8	16	8	6.8	1.4	3	1	1	0	1	1.1	0
70	49	1.49	22	9.8	6.1	0.8	3	0	1	0	1	1.1	0
71	49	2.1	2	11.2	10	1.3	3	3	1	1	2	2.1	0
72	47	2.25	21	10.6	7.9	1.2	3	1	1	0	1	1.1	0
73	54	1.57	5	11.3	8.7	1.1	3	2	1	0	1	1.1	0
74	44	1.71	11	9.5	9	1.5	3	3	1	0	1	1.1	0
75	47	3	15	9.4	7.4	1.2	3	2	1	0	1	1.1	0
76	49	2.15	17	9.1	8.3	1.1	3	2	1	0	1	1.1	0
77	46	4.74	6	11.4	9.6	1.2	3	3	1	0	1	1.1	0
78	40	1.17	16	8.2	7.5	1.3	3	3	1	1m	1	1.2	0
79	41	1.23	16	8.8	8.8	0.8	3	3	1	0	1	1.1	0
80	43	3.74	11	10.3	9.8	1	3	3	1	0	1	1.1	0
81	40	2.1	13	10.2	10.2	1	3	3	1	0	1	1.1	0
82	52	1.5	10	9.8	8.6	1.3	3	3	1	0	1	1.1	0
83	66	2.32	15	10.8	7.2	2.5	3	2	2	0	2	2.1	0
84	44	3.4	13	9.8	8.2	1.8	3	2	1	1m	1	1.2	0
85	46	3.3	6	11.1	8.9	1.4	3	3	1	0	1	1.1	0
86	45	2.51	12	9.3	8.7	2	3	3	1	1	2	2.1	0
87	41	2.74	1	10.1	10	3	3	3	2	0	2	2.1	0
88	50	2.8	14	10	7.9	3.5	3	2	2	0	2	2.1	0
89	61	6.28	27	10.4	7.4	2.5	3	3	2	0	2	2.1	1
90	40	2.5	21	8.7	6.5	1.5	3	1	1	1m	1	1.2	1
91	51	2.4	21	8.6	6.3	1.6	3	0	1	0	1	1.1	1
92	46	2.7	10	9.1	8.6	2.1	3	3	2	0	2	2.1	0
93	55	1.5	10	11	9.3	1.9	3	3	1	0	1	1.1	0
94	51	1.52	25	9.2	6.5	1.9	3	0	1	0	1	1.1	0
95	49	3.25	13	9.7	7.8	1.5	3	3	1	0	1	1.1	0
96	46	1.8	15	8.6	8.5	1.2	3	3	1	0	1	1.1	0
97	43	2.71	3	10.7	10.2	2	3	3	1	0	1	1.1	0
98	50	3.9	17	10.8	6.8	1.9	3	1	1	0	1	1.1	0
99	51	3.12	11	8.7	8.4	1.5	3	3	1	0	1	1.1	0
100	43	2.59	14	10	8.2	1	3	2	1	0	1	1.1	0
101	45	2.95	18	9	8	1.4	3	1	1	0	1	1.1	0
102	56	9.8	23	11.4	6	1.4	3	2	1	0	1	1.1	0
103	41	3.3	6	9.3	9.2	1.5	3	3	1	0	1	1.1	0
104	46	2.2	24	8.1	6.7	2	3	0	1	0	1	1.1	1
105	48	2.6	10	9.9	9.5	1.3	3	3	1	0	1	1.1	0
106	59	2.19	22	8.5	5.4	0.8	1	2	1	0	1	1.1	0
107	57	1.4	10	12.2	4.7	1.3	3	0	1	0	1	1.1	0
108	52	2.29	6	10.8	9.7	1.1	3	3	1	0	1	1.1	0
109	41	2.27	18	9.1	7.9	1.1	3	3	1	0	1	1.1	0
110	56	0.93	7	11.5	9.1	1.1	3	3	1	0	1	1.1	0
111	35	1.6	14	10.2	8	0.6	3	3	1	0	1	1.1	0
112	56	2.68	11	10.3	7.6	1.9	3	2	1	1	2	2.1	0
113	50	7.36	17	9.2	8.7	1.5	3	3	1	0	1	1.1	0
114	63	1.5	20	10.7	6.8	2.2	3	0	2	0	2	2.1	0
115	56	3.56	23	9	6.5	1.8	3	1	1	0	1	1.1	0
116	63	4	38	11.5	7.8	1.5	3	2	1	0	1	1.1	0
117	45	5.96	14	10.4	8.6	1.8	3	3	1	0	1	1.1	0
118	50	2.04	18	9.3	6.5	1.4	3	2	1	0	1	1.1	0
119	65	2.39	13	10.5	6.7	1.3	3	0	1	0	1	1.1	0
120	56	1.52	23	10.1	6.9	0.6	3	1	1	0	1	1.1	0
121	35	1.5	19	8.8	7.4	0.8	3	0	1	0	1	1.1	0
122	44	3.08	17	10.3	8.1	2	3	1	1	0	1	1.1	0
123	28	2.17	15	9.3	9.3	1.5	3	3	1	0	1	1.1	0
124	42	1.39	8	9.6	8.3	1.4	3	2	1	0	1	1.1	0
125	50	10.5	48	5.7	3.4	1.6	1	0	1	0	1	1.1	1
126	60	5.35	33	9	5.4	1.2	3	0	1	0	1	1.1	1
127	45	2.6	21	10.9	5.6	2.2	3	0	2	0	2	2.1	1
128	54	5.65	16	11.4	6.5	1.5	3	2	1	0	1	1.1	0
129	58	4.25	21	10.7	6.4	2.3	3	0	2	0	2	2.1	0
130	58	6.87	27	9.6	7.5	2.2	3	3	2	0	2	2.1	1
131	68	1.65	20	10.2	6	0.9	3	2	1	0	1	1.1	0
132	44	4.96	18	9.8	8.1	1.2	3	3	1	0	1	1.1	0
133	58	3.83	15	11.2	7.7	1	3	3	1	0	1	1.1	0
134	43	3.2	23	9.3	5.3	1.9	3	1	1	0	1	1.1	1
135	58	2	12	10.7	9.4	0.7	3	3	1	0	1	1.1	0
136	64	5.2	40	8.2	3.1	1.7	3	2	1	0	1	1.1	1
137	47	5.77	21	9.4	7.8	2.4	3	3	2	0	2	2.1	0
138	43	2.38	18	9	7.9	1.7	3	3	1	1	2	2.1	0
139	65	3.04	23	10.5	4.9	1.4	3	0	1	0	1	1.1	0
140	44	6.26	13	10.2	9.3	2.7	3	3	2	1	2	2.2	0
141	45	2	13	9.3	7.8	2.4	3	3	1	0	1	1.1	0
142	67	1	9	10.8	10	2.2	3	3	2	0	2	2.1	0
143	50	3.11	17	10.6	5.9	1.8	3	3	1	0	1	1.1	0
144	44	2.3	4	10.3	10	1	3	3	1	0	1	1.1	0
145	43	3.64	15	9.3	9	1.5	3	3	1	1	2	2.1	0
146	54	3.6	23	9.2	6.7	1.6	3	2	1	0	1	1.1	0
147	56	7.1	30	9.2	3.6	3.2	3	0	2	0	2	2.1	1
148	47	1.88	18	9.3	8.1	1.5	3	1	1	0	1	1.1	0
149	50	1.45	16	8.9	8.8	1.6	3	3	1	1	2	2.1	0
150	59	3.15	18	11.2	4.9	1.2	3	2	1	1	2	2.1	0
151	56	4.3	13	10.1	8.6	2.3	3	3	2	1	2	2.2	0
152	52	3.3	23	10.3	6.4	2.4	1	2	2	0	2	2.1	1
153	46	1.82	9	11.7	8.3	3.6	3	3	2	0	2	2.1	0
154	54	2.37	16	8.2	8.8	1.5	3	0	1	0	1	1.1	0
155	47	2	18	7.4	8.7	1.6	3	3	1	0	1	1.1	0
156	47	4.84	13	9.8	8.8	3	3	3	2	1	2	2.2	0
157	72	5.63	13	11.6	8.1	2.5	3	3	2	1	2	2.2	0
158	53	2.23	11	9.9	7.9	1.5	3	2	1	0	1	1.1	0
159	41	4.65	14	9.7	8.3	2.2	3	2	2	0	2	2.1	0
160	50	4.13	16	10	7.6	1.6	3	3	1	1m	1	1.2	0
161	60	2.4	15	11.7	5.6	1.7	3	2	1	0	1	1.1	0
162	34	2.6	16	10	8	2.2	3	3	2	0	2	2.1	0
163	63	1.7	17	11.4	7	1.3	3	0	1	0	1	1.1	0
164	56	1.9	11	9.6	9.3	1.5	3	3	1	0	1	1.1	0
165	44	2	7	12.5	9.1	1.3	3	3	1	0	1	1.1	0
166	48	1.9	11	9.5	8.9	1.8	1	3	1	0	1	1.1	0
167	48	1.8	11	8.5	7.6	1.1	3	2	1	0	1	1.1	0

## Sheet: Sheet1
	연락되거나 병원다님.
	전화 안되고 생존 여부 확인 안됨
	사망 가능성 매우 높음.
	전화 다시 해볼 사람.
	자료 미비
